# Supplementary material for: Isotopic Values of Prenatal Development: δ 13C and δ 15N Variation in Early‐Formed Human Tissues
Source: Am J Biol Anthropol. 2026 Apr 20;189(4):e70251. doi: 10.1002/ajpa.70251 (PMC13093472; doi:10.1002/ajpa.70251)
Supplement: Supplementary file 1 — Table S1: Sample list with the results of osteological and isotope analyses. [file AJPA-189-e70251-s001.xlsx]

## Sheet: List1
Table 1. Sample list with the results of osteological and isotope analyses.
Site	Grave	Period	Age	Clavicle (mm)	Humerus (mm)	Radius (mm)	Femur (mm)	Tibia (mm)	Bone age	Discepancies in age estimation	Element	δ13Ccol (‰)	δ15Ncol (‰)	C/N	% C	% N
Congress Sq.	1000	Early Roman	40 w in utero ± 2 w	47	71		78		40-42w; 40w-1.5m; 40w	NO	m1	-12.57	12.39	3.5	37.6487	12.4062
Congress Sq.	1000	Early Roman	40 w in utero ± 2 w								rib	-12.03	11.31	3.3	32.1451	11.3128
Congress Sq.	1000	Early Roman	40 w in utero ± 2 w								femur	-12.5	11.28	3.6	24.4679	8.02439
Congress Sq.	1001	Early Roman	40 w in utero ± 2 w		63		72		40w; 38-40w	NO	i2	-18.37	12.68	3.5	32.6718	10.9892
Congress Sq.	1001	Early Roman	40 w in utero ± 2 w								rib	-18.83	11.01	3	38.3863	14.9223
Congress Sq.	1001	Early Roman	40 w in utero ± 2 w								femur	-18.84	11.16	3.1	38.152	14.5728
Congress Sq.	1052	Early Roman	34-36 w in utero		55				34-38 w	NO	i1	-18.54	11.19	3.6	38.152	14.5728
Congress Sq.	1052	Early Roman	34-36 w in utero								i2	-18.65	10.89	3.9	33.1667	10.841
Congress Sq.	1052	Early Roman	34-36 w in utero								rib	-19.01	9.94	3.3	87.6218	26.1446
Congress Sq.	1052	Early Roman	34-36 w in utero								tibia	-18.89	9.98	3.4	30.5887	10.7812
Congress Sq.	1055	Early Roman	38-40 w in utero							NO DATA	m1	-19.01	12.09	3.3	41.2845	14.398
Congress Sq.	1055	Early Roman	38-40 w in utero								m1	-19.02	12.28	3.4	35.9728	12.2161
Congress Sq.	1055	Early Roman	38-40 w in utero								rib	-19.47	10.52	3.2	29.511	10.7919
Congress Sq.	1055	Early Roman	38-40 w in utero								femur	-19.27	10.56	3.6	22.2124	7.22152
Congress Sq.	1056	Early Iron Age	40 w in utero ± 2 w							NO DATA	m1	-13.26	10.72	3.6	26.7375	8.77344
Congress Sq.	1056	Early Iron Age	40 w in utero ± 2 w								rib	-13.88	9.12	2.9	34.726	13.7531
Congress Sq.	1056	Early Iron Age	40 w in utero ± 2 w								femur	-14.11	8.92	2.9	37.0083	14.8355
Congress Sq.	1058	Early Roman	30-34 w in utero	39	60				36-38w	NO	m1	-18.03	12.24	3	34.1185	13.2002
Congress Sq.	1058	Early Roman	30-34 w in utero								m1	-17.34	12.05	3.5	43.9895	14.8278
Congress Sq.	1058	Early Roman	30-34 w in utero								rib	-18.12	10.9	3.5	24.4766	8.15252
Congress Sq.	1058	Early Roman	30-34 w in utero								humerus	-18.05	10.8	3.5	31.6227	10.493
Congress Sq.	1060	Early Roman	30 w in utero ± 1 m							NO	i1	-17.52	11.18	3.3	42.6594	14.887
Congress Sq.	1060	Early Roman	30 w in utero ± 1 m								rib	-17.94	9.76	3	40.6097	15.6861
Congress Sq.	1060	Early Roman	30 w in utero ± 1 m								humerus	-17.84	9.67	3.2	33.4296	12.1778
Congress Sq.	1062	Early Roman	40 w in utero ± 2 w		69		81		40w, 40w-1.5m	NO	i1	-17.63	11.36	3.4	36.656	12.587
Congress Sq.	1062	Early Roman	40 w in utero ± 2 w								m1	-17.18	11.48	3.5	22.2863	7.34396
Congress Sq.	1062	Early Roman	40 w in utero ± 2 w								m2	-17.79	11.31	3.5	32.1981	10.8165
Congress Sq.	1062	Early Roman	40 w in utero ± 2 w								rib	-18.31	10.25	3.3	31.1138	11.0186
Congress Sq.	1064	Early Roman	38-40 weeks in utero				72		38-40w	NO	i1	-18.14	11.78	3.6	26.9578	8.8173
Congress Sq.	1064	Early Roman	38-40 weeks in utero								rib	-18.46	10.51	3.3	25.1845	8.85121
Congress Sq.	1066	Early Roman	38-40 weeks in utero								i1	-18.51	11.84	3.4	33.5736	11.3871
Congress Sq.	1066	Early Roman	38-40 weeks in utero	41	58		69	62	38-40w	NO	rib	-19.18	10.21	3.1	38.7814	14.3752
Congress Sq.	1066	Early Roman	38-40 weeks in utero								femur	-19.17	10.12	3	37.0821	14.6013
Congress Sq.	1068	Early Roman	40 w in utero ± 2 w	45	67			64	38-40w	NO	i1	-18.66	11.83	3.5	30.181	10.1594
Congress Sq.	1068	Early Roman	40 w in utero ± 2 w								m1	-18.73	11.54	3.4	33.908	11.7869
Congress Sq.	1068	Early Roman	40 w in utero ± 2 w								m2	-18.92	11.76	3.4	37.8496	12.9462
Congress Sq.	1068	Early Roman	40 w in utero ± 2 w								rib	-19.17	10.37	3.2	32.1573	11.737
Congress Sq.	1068	Early Roman	40 w in utero ± 2 w								tibia	-19.2	10.38	3	37.1748	14.4076
Congress Sq.	1068	Early Roman	40 w in utero ± 2 w								ossicle	-19.04	10.91	3.4	33.0363	11.2579
Škocjan	1	Late Iron Age	30-40 w in utero		65			64	38-40w	NO	m1	-13.82	12.13	3	37.8111	14.5917
Škocjan	1	Late Iron Age	30-40 w in utero								m1	-14.06	12.17	3.3	36.3855	12.7817
Škocjan	1	Late Iron Age	30-40 w in utero								rib	-14.28	10.47	3.4	38.3618	13.2877
Škocjan	1	Late Iron Age	30-40 w in utero								femur	-14.25	10.46	3	39.3143	15.2584
Škocjan	1	Late Iron Age	30-40 w in utero								ossicle	-14.64	10.91	3	38.3396	14.7113
Škocjan	2	Late Iron Age	40 w in utero ± 2 w	46	66				38-40w	NO	m1	-13.71	12.3	3.4	33.4487	11.2038
Škocjan	2	Late Iron Age	40 w in utero ± 2 w								m1	-13.72	12.39	3.5	34.8256	11.905
Škocjan	2	Late Iron Age	40 w in utero ± 2 w								rib	-14.55	10.79	3.4	36.6185	13.7531
Škocjan	2	Late Iron Age	40 w in utero ± 2 w								humerus	-14.47	10.97	3.1	19.0319	6.09995
Čemšenik	30	Modern	40 w in utero ± 2 w	44	66		79		40w	NO	i1	-17.74	9.56	3.3	41.6831	12.9517
Čemšenik	30	Modern	40 w in utero ± 2 w								rib	-17.49	8.53	3.2	42.3781	14.9161
Čemšenik	30	Modern	40 w in utero ± 2 w								ossicle	-17.24	8.2	3.3	41.7943	14.9269
Vrazov	3147	Modern	36-38 w in utero			43			36-38w	NO	m1	-22.31	15.93	3.4	40.8694	13.6661
Vrazov	3147	Modern	36-38 w in utero								rib	-19.74	11.39	3.5	33.2131	11.1319
Vrazov	3147	Modern	36-38 w in utero								femur	-19.79	11.36	3.5	31.4294	11.4529
Polje	156	Modern	30-36 w in utero	36	55				32-34w; 34-38w	NO	i1	-20.89	11.53	3.4	13.074	4.53892
Polje	156	Modern	30-36 w in utero								i1	-21.36	12.22	3.4	41.4545	14.0216
Polje	156	Modern	30-36 w in utero								rib	-19.82	10.36	3.3	42.9445	15.0024
Polje	156	Modern	30-36 w in utero								metacarpal	-19.07	9.22	3.4	35.4386	12.2401
Polje	156	Modern	30-36 w in utero								ossicle	-20.59	10.76	3.3	37.1544	11.514
Polje	213	Modern	40 w in utero ± 2 w	38	60	44	68	58	36-38w;38w	NO	i1	-19.28	12.85	3.4	40.7409	14.1847
Polje	213	Modern	40 w in utero ± 2 w								m1	-19.52	12.72	3.5	38.7658	12.9293
Polje	213	Modern	40 w in utero ± 2 w								rib	-19.5	10.79	3.4	41.2454	14.1986
Polje	213	Modern	40 w in utero ± 2 w								femur	-19.59	10.81	3.4	30.0802	10.429
Polje	209	Modern	40 w in utero ± 2 w		56	43	66	57	34-38w	NO	i1	-19.54	12.46	3.3	43.3781	14.9161
Polje	209	Modern	40 w in utero ± 2 w								rib	-19.36	10.94	3.4	28.8995	9.63192
Polje	209	Modern	40 w in utero ± 2 w								femur	-20.21	10.62	3.2	42.8637	14.9042
Polje	93	Modern	38 w in utero ± 1 m	62					38-40w	NO	i1	-20.52	11.12	3.6	38.1544	12.514
Polje	93	Modern	38 w in utero ± 1 m								rib	-19.44	10.53	3.4	42.3674	14.6677
Polje	93	Modern	38 w in utero ± 1 m								humerus	-19.58	10.39	3.4	40.6831	13.9517
Polje	196	Modern	36-38 w in utero	37	54		63	54	34-36w	NO	i1	-19.44	12.76	3.5	22.4251	7.41759
Polje	196	Modern	36-38 w in utero								rib	-18.44	11.36	3.6	32.4294	10.4529
Polje	196	Modern	36-38 w in utero								femur	-18.73	11.27	3.4	42.9158	14.5955
Polje	196	Modern	36-38 w in utero								ossicle	-20.33	11.98	3.4	28.2079	9.55753
Polje	212	Modern	40 w in utero ± 2 w		61				36-38w	NO	i1	-19.8	13	3.3	42.0318	14.6477
Polje	212	Modern	40 w in utero ± 2 w								m2	-19.86	13.56	3.4	32.6552	11.3597
Polje	212	Modern	40 w in utero ± 2 w								rib	-19.27	11.36	3.3	42.2059	14.7701
Polje	212	Modern	40 w in utero ± 2 w								humerus	-19.42	11.3	3.3	42.5707	15.1027
Polje	135	Modern	1.5 - 4.5 m		65	51	74	64	38-40w	YES	m1	-18.96	10.79	3.3	40.9979	14.5406
Polje	135	Modern	1.5 - 4.5 m								rib	-19.21	9.2	3.1	11.4081	4.09866
Polje	135	Modern	1.5 - 4.5 m								humerus	-20.19	10.08	3.3	43.2458	15.1774
Polje	135	Modern	1.5 - 4.5 m								ossicle	-21.52	10.78	3.4	42.4002	14.8326
Polje	107	Modern	1.5 m ± 3 m	47	66				38-40w	YES	m2	-19.25	13.19	3.3	41.8465	14.8626
Polje	107	Modern	1.5 m ± 3 m								ossicle	-20.66	12.11	3.4	21.3347	7.38909
Polje	107	Modern	1.5 m ± 3 m								rib	-19.13	11.49	3.3	42.0332	15.0555
Polje	107	Modern	1.5 m ± 3 m								humerus	-19.13	11.36	3.2	38.7881	14.1902
Polje	8	Modern	1.5 m ± 3 m		70				40w	YES	m2	-20.18	12.83	3.4	36.0227	12.4233
Polje	8	Modern	1.5 m ± 3 m								rib	-19.86	11.47	3.3	10.901	5.96079
Polje	8	Modern	1.5 m ± 3 m								humerus	-19.47	11.93	3.3	41.9124	14.6353
Polje	8	Modern	1.5 m ± 3 m								ossicle	-21.29	13.18	3.3	42.5769	15.2077
Polje	138	Modern	1.5 m ± 3 m		68			72	40w; 40w-1.5m	NO	i1	-19.15	12.67	3.3	38.7211	13.5881
Polje	138	Modern	1.5 m ± 3 m								m2	-19.36	12.81	3.4	42.344	14.604
Polje	138	Modern	1.5 m ± 3 m								femur	-19.31	12.09	3.4	43.3396	14.9196
Polje	138	Modern	1.5 m ± 3 m								ossicle	-19.99	11.41	3.3	33.618	11.8819
Polje	5	Modern	1.5 m ± 3 m		75		89		1.5-3m	NO	m1	-19.01	12.52	3.3	42.7368	15.1809
Polje	5	Modern	1.5 m ± 3 m								rib	-18.94	11.63	3.5	36.8525	12.4562
Polje	5	Modern	1.5 m ± 3 m								femur	-18.58	11.62	3.4	41.4616	14.4107
Polje	5	Modern	1.5 m ± 3 m								ossicle	-20.06	11.65	3.3	37.354	13.1616
Polje	101	Modern	1.5 m ± 3 m		64	50	77		40w	YES	i1	-19.27	12.49	3.2	29.5412	10.6262
Polje	101	Modern	1.5 m ± 3 m								m2	-19.42	12.11	3.2	39.794	14.3474
Polje	101	Modern	1.5 m ± 3 m								rib	-19.87	10.37	3.3	40.942	14.4222
Polje	101	Modern	1.5 m ± 3 m								femur	-20	10.07	3.2	41.1545	14.826
